# Supplementary material for: Genome-Wide Analysis of the Banana NBS Gene Family and Expression Profiling of the Fusarium Wilt Resistance Gene MamRGA2 in Response to Defense-Related Phytohormones
Source: Genes (Basel). 2026 Jun 16;17(6):700. doi: 10.3390/genes17060700 (PMC13300587; doi:10.3390/genes17060700)
Supplement: Supplementary file 1 [file genes-17-00700-s001.zip]

Archive with 2 entries (2 files):
- Supplementary figure S1 Roblero-Aguilar et al..pdf
- Supplementary Tables Roblero-Aguilar et al..xlsx
