# Supplementary material for: Genome-Wide Analysis of the Banana NBS Gene Family and Expression Profiling of the Fusarium Wilt Resistance Gene MamRGA2 in Response to Defense-Related Phytohormones
Source: Genes (Basel). 2026 Jun 16;17(6):700. doi: 10.3390/genes17060700 (PMC13300587; doi:10.3390/genes17060700)
Supplement: Supplementary file 1 [file genes-17-00700-s001.zip › Supplementary Tables Roblero-Aguilar et al..xlsx]

## Sheet: Supplementary Table S1
	Supplementary Table S1. NBS genes identified in Musa acuminata ssp. malaccensis.
	#	Sequence ID	Gene name	NBS subfamilies	Letter code	Integrated domain	Protein length (aa)	kDa	pI	Subcellular location
	1	Macma4_01_g04350.1	Mam_NBS01	NBS	N		179	19.91	5.54	Cytoplasm, Nucleus, Extracellular
	2	Macma4_01_g04360.1	Mam_NBS02	NBS-LRR	NL		877	100.08	6.08	Cytoplasm
	3	Macma4_01_g04380.1	Mam_NBS03	NBS	N		403	45.05	5.65	Nucleus
	4	Macma4_01_g06520.1	Mam_NBS04	CC-NBS-LRR	CNL		1033	117.34	7.46	Nucleus
	5	Macma4_01_g06530.1	Mam_NBS05	CC-NBS-LRR	CNL		1061	120.62	6.12	Cell membrane
	6	Macma4_01_g06540.1	Mam_NBS06	CC-NBS-LRR	CNL		1016	115.83	7.2	Cytoplasm
	7	Macma4_01_g07900.1	Mam_NBS07	CC-NBS-LRR	CNL		1058	119.23	6.43	Cell membrane
	8	Macma4_01_g07910.1	Mam_NBS08	CC-NBS-LRR	CNL		1055	118.47	7.97	Cell membrane
	9	Macma4_01_g27000.1	Mam_NBS09	CC-NBS-LRR	CNL		1218	138.95	8.47	Cell membrane
	10	Macma4_02_g07090.1	Mam_NBS10	CC-NBS-LRR	CNL		1044	118.53	6.07	Cell membrane
	11	Macma4_02_g14790.1	Mam_NBS11	CC-NBS-LRR	CNL		1019	116.06	6.33	Cell membrane
	12	Macma4_03_g09360.1	Mam_NBS12	CC-NBS-LRR	CNL		1232	139.44	6.8	Cytoplasm
	13	Macma4_03_g10980.1	Mam_NBS13	CC-NBS-LRR	CNL		799	90.48	9.17	Cell membrane
	14	Macma4_03_g24770.1	Mam_NBS14	CC-NBS-LRR	CNL		1408	159.52	6.09	Nucleus
	15	Macma4_03_g24780.1	Mam_NBS15	CC-NBS	CN		414	46.12	5.99	Nucleus
	16	Macma4_03_g24800.1	Mam_NBS16	CC-NBS-LRR	CNL		942	107.19	5.33	Nucleus
	17	Macma4_03_g24810.1	Mam_NBS17	CC-NBS-LRR	CNL		1415	160.72	5.93	Nucleus
	18	Macma4_03_g24830.1	Mam_NBS18	CC-NBS-LRR	CNL		1326	149.49	6	Endoplasmic reticulum
	19	Macma4_03_g24820.1	Mam_NBS19	CC-NBS-LRR	CNL		1416	160.29	6.6	Nucleus
	20	Macma4_03_g24850.1	Mam_NBS20	CC-NBS-LRR	CNL		1425	162.89	6.13	Nucleus
	21	Macma4_03_g24860.1	Mam_NBS21	CC-NBS-LRR	CNL		1420	161.97	6.22	Nucleus
	22	Macma4_03_g24870.1	Mam_NBS22	NBS-LRR	NL		877	100.12	5.7	Cytoplasm
	23	Macma4_03_g24880.1	Mam_NBS23	CC-NBS	CN		562	64.07	5.84	Nucleus
	24	Macma4_03_g24890.1	Mam_NBS24	CC-NBS-LRR	CNL		1414	160.16	5.71	Nucleus
	25	Macma4_03_g24910.1	Mam_NBS25	CC-NBS-LRR	CNL		905	103.62	5.76	Nucleus
	26	Macma4_03_g24920.1	Mam_NBS26	CC-NBS-LRR	CNL		1348	152.7	5.8	Nucleus
	27	Macma4_03_g24930.1	Mam_NBS27	CC-NBS-LRR	CNL		1304	148.27	5.98	Nucleus
	28	Macma4_03_g30440.1	Mam_NBS28	CC-NBS-LRR	CNL		621	70.87	6.29	Lysosome/Vacuole
	29	Macma4_03_g30450.1	Mam_NBS29	CC-NBS-LRR	CNL		1066	120.4	5.96	Nucleus
	30	Macma4_03_g30460.1	Mam_NBS30	NBS	N		260	28.46	5.74	Cytoplasm
	31	Macma4_03_g30470.1	Mam_NBS31	CC-NBS-LRR	CNL		1062	119.68	5.92	Lysosome/Vacuole
	32	Macma4_03_g30480.1	Mam_NBS32	NBS	N		289	31.78	8.96	Cytoplasm
	33	Macma4_03_g30490.1	Mam_NBS33	CC-NBS-LRR	CNL		1067	120.08	6.38	Nucleus
	34	Macma4_03_g30500.1	Mam_NBS34	CC-NBS-LRR	CNL		1060	119.64	6.47	Nucleus
	35	Macma4_03_g30510.1	Mam_NBS35	CC-NBS-LRR	CNL		1067	120.2	5.9	Nucleus
	36	Macma4_03_g30530.1	Mam_NBS36	CC-NBS-LRR	CNL		1062	119.91	5.94	Cell membrane
	37	Macma4_03_g30540.1	Mam_NBS37	NBS	N		91	9.79	4.82	Nucleus
	38	Macma4_03_g30560.1	Mam_NBS38	CC-NBS-LRR	CNL		1060	119.5	5.64	Lysosome/Vacuole
	39	Macma4_03_g30570.1	Mam_NBS39	NBS	N		144	15.79	5.1	Nucleus
	40	Macma4_03_g30580.1	Mam_NBS40	CC-NBS-LRR	CNL		1058	119	6.13	Nucleus
	41	Macma4_03_g30590.1	Mam_NBS41	CC-NBS-LRR	CNL		939	105.52	6.42	Nucleus
	42	Macma4_03_g30840.1	Mam_NBS42	CC-NBS-LRR	CNL		1080	121.5	5.61	Nucleus
	43	Macma4_04_g34980.1	Mam_NBS43	CC-NBS-LRR	CNL		1070	122.09	8.59	Nucleus
	44	Macma4_04_g35000.1	Mam_NBS44	CC-NBS-LRR	CNL		1135	129.94	5.35	Nucleus
	45	Macma4_04_g35010.1	Mam_NBS45	CC-NBS-LRR	CNL		1118	128.24	6.52	Nucleus
	46	Macma4_04_g35020.1	Mam_NBS46	NBS	N		108	12.46	5.04	Nucleus
	47	Macma4_04_g37480.1	Mam_NBS47	NBS-LRR	NL		801	90.72	8.02	Cell membrane
	48	Macma4_04_g39870.1	Mam_NBS48	CC-NBS-LRR	CNL		1091	123.14	6.19	Cytoplasm
	49	Macma4_05_g04110.1	Mam_NBS49	CC-NBS-LRR	CNL		887	101.34	8.2	Cytoplasm
	50	Macma4_05_g11860.1	Mam_NBS50	CC-NBS-LRR	CNL		1140	128.53	6.88	Nucleus
	51	Macma4_05_g12200.1	Mam_NBS51	NBS-LRR	NL		876	98.24	5.67	Cytoplasm
	52	Macma4_06_g00260.1	Mam_NBS52	NBS-LRR	NL		1064	122.89	5.74	Cell membrane
	53	Macma4_06_g00470.1	Mam_NBS53	CC-NBS-LRR	CNL		1067	123.38	6.13	Cell membrane
	54	Macma4_06_g00610.1	Mam_NBS54	NBS-LRR	NL		935	108	7.73	Cell membrane
	55	Macma4_06_g10370.1	Mam_NBS55	CC-NBS-LRR	CNL		932	105.96	7.24	Nucleus
	56	Macma4_06_g13090.1	Mam_NBS56	NBS-LRR	NL		916	102.38	8.91	Cell membrane
	57	Macma4_06_g21460.1	Mam_NBS57	CC-NBS-LRR	CNL		1070	122.16	8.13	Cell membrane
	58	Macma4_06_g21640.1	Mam_NBS58	CC-NBS-LRR	CNL		958	109.18	8.35	Endoplasmic reticulum
	59	Macma4_06_g25510.1	Mam_NBS59	CC-NBS-LRR	CNL		1223	137.98	5.43	Cytoplasm
	60	Macma4_06_g25530.1	Mam_NBS60	NBS-LRR	NL		673	77.78	6.25	Cytoplasm
	61	Macma4_06_g32980.1	Mam_NBS61	CC-NBS	CN		370	41.6	6.35	Cell membrane
	62	Macma4_06_g35300.1	Mam_NBS62	CC-NBS-LRR	CNL		1237	138.9	5.59	Nucleus
	63	Macma4_06_g35310.1	Mam_NBS63	NBS	N		404	45.02	5.47	Nucleus
	64	Macma4_06_g35330.1	Mam_NBS64	NBS-LRR	NL		936	106.68	6.01	Cytoplasm
	65	Macma4_06_g38310.1	Mam_NBS65	CC-NBS-LRR	CNL		1403	159.55	7.37	Lysosome/Vacuole
	66	Macma4_06_g39450.1	Mam_NBS66	CC-NBS-LRR	CNL		933	105.24	8.49	Cell membrane
	67	Macma4_07_g08350.1	Mam_NBS67	RP8W-NBS-LRR	RNL		825	93.42	6.33	Cytoplasm
	68	Macma4_07_g08620.1	Mam_NBS68	ID-CC-NBS-LRR	XCNL	ABC transporter	2275	258.01	7.34	Cell membrane
	69	Macma4_07_g08640.1	Mam_NBS69	NBS-LRR	NL		880	99.84	6.43	Cell membrane
	70	Macma4_07_g12780.1	Mam_NBS70	NBS	N		329	38.09	6.16	Nucleus, Cell membrane
	71	Macma4_07_g22990.1	Mam_NBS71	NBS-LRR	NL		698	80.15	6.77	Cytoplasm
	72	Macma4_07_g23000.1	Mam_NBS72	CC-NBS-LRR	CNL		886	101.46	6.75	Cell membrane
	73	Macma4_07_g23010.1	Mam_NBS73	NBS-LRR-CC-NBS-LRR	NLCNL		1471	168.19	6.5	Nucleus
	74	Macma4_07_g23030.1	Mam_NBS74	CC-NBS-LRR	CNL		886	101.46	6.75	Cell membrane
	75	Macma4_07_g23020.1	Mam_NBS75	CC-NBS-LRR	CNL		888	101.58	6.9	Cell membrane
	76	Macma4_07_g23050.1	Mam_NBS76	NBS-LRR	NL		730	83.76	5.68	Cytoplasm
	77	Macma4_07_g23060.1	Mam_NBS77	CC-NBS-LRR	CNL		882	100.86	6.34	Cell membrane
	78	Macma4_07_g23080.1	Mam_NBS78	NBS-LRR	NL		533	61.48	5.87	Cytoplasm
	79	Macma4_07_g24310.1	Mam_NBS79	CC-NBS-LRR	CNL		1113	126.7	6.02	Nucleus
	80	Macma4_08_g03500.1	Mam_NBS80	CC-NBS-LRR	CNL		1068	122.13	6.68	Nucleus
	81	Macma4_08_g22990.1	Mam_NBS81	CC-NBS-LRR	CNL		975	110.94	5.44	Cytoplasm
	82	Macma4_08_g27330.1	Mam_NBS82	CC-NBS-LRR	CNL		915	105.86	8.78	Nucleus
	83	Macma4_08_g32130.1	Mam_NBS83	ID-CC-NBS-LRR	XCNL	NFYA	1271	144.75	8.83	Nucleus
	84	Macma4_09_g02500.1	Mam_NBS84	NBS-LRR	NL		871	97.6	7.96	Cytoplasm
	85	Macma4_09_g02710.1	Mam_NBS85	NBS-LRR	NL		981	113.58	6.14	Nucleus
	86	Macma4_09_g02770.1	Mam_NBS86	CC-NBS-LRR	CNL		1142	130.79	5.93	Nucleus
	87	Macma4_09_g02810.1	Mam_NBS87	CC-NBS-LRR	CNL		979	112.66	7.99	Cell membrane
	88	Macma4_09_g11770.1	Mam_NBS88	CC-NBS-LRR	CNL		1350	152.48	5.83	Cytoplasm
	89	Macma4_09_g12000.1	Mam_NBS89	CC-NBS	CN		423	47.92	8.06	Nucleus
	90	Macma4_09_g12040.1	Mam_NBS90	CC-NBS-LRR	CNL		1138	130.76	6.27	Nucleus
	91	Macma4_09_g13130.1	Mam_NBS91	CC-NBS-LRR	CNL		923	105.26	8.27	Cytoplasm
	92	Macma4_09_g17650.1	Mam_NBS92	CC-NBS-LRR	CNL		1085	122.42	6.86	Lysosome/Vacuole
	93	Macma4_09_g17860.1	Mam_NBS93	CC-NBS-LRR	CNL		1087	123.01	6.32	Nucleus
	94	Macma4_09_g18920.1	Mam_NBS94	CC-NBS-LRR	CNL		956	108.05	9.32	Lysosome/Vacuole
	95	Macma4_09_g18930.1	Mam_NBS95	CC-NBS-LRR	CNL		952	107.03	9.56	Endoplasmic reticulum
	96	Macma4_09_g22240.1	Mam_NBS96	CC-NBS-LRR	CNL		1064	122.09	6.82	Nucleus
	97	Macma4_09_g24950.1	Mam_NBS97	CC-NBS-LRR	CNL		1093	123.21	6.64	Nucleus
	98	Macma4_09_g30350.1	Mam_NBS98	CC-NBS-LRR	CNL		943	107.49	6.67	Cytoplasm
	99	Macma4_09_g30360.1	Mam_NBS99	CC-NBS-LRR	CNL		950	108.27	7.92	Cytoplasm
	100	Macma4_10_g11830.1	Mam_NBS100	CC-NBS-LRR	CNL		1070	122.27	5.79	Nucleus
	101	Macma4_10_g11850.1	Mam_NBS101	CC-NBS	CN		269	29.23	5.92	Nucleus
	102	Macma4_10_g11860.1	Mam_NBS102	NBS-LRR	NL		631	71.24	6.8	Nucleus
	103	Macma4_10_g11840.1	Mam_NBS103	CC-NBS-LRR	CNL		1106	126.33	5.97	Nucleus
	104	Macma4_10_g11890.1	Mam_NBS104	CC-NBS-LRR	CNL		1067	121.72	6.01	Nucleus
	105	Macma4_10_g11880.1	Mam_NBS105	CC-NBS-LRR-NBS-LRR	CNLNL		1827	208.86	5.91	Nucleus
	106	Macma4_10_g11900.1	Mam_NBS106	NBS-LRR	NL		1004	114.73	5.98	Cell membrane
	107	Macma4_10_g11930.1	Mam_NBS107	CC-NBS-LRR	CNL		1076	122.42	5.46	Nucleus
	108	Macma4_10_g11940.1	Mam_NBS108	CC-NBS	CN		208	23.44	5.74	Nucleus
	109	Macma4_10_g11960.1	Mam_NBS109	CC-NBS-LRR	CNL		1075	122.11	5.77	Cell membrane
	110	Macma4_10_g11970.1	Mam_NBS110	CC-NBS-LRR	CNL		1076	122.45	5.35	Nucleus
	111	Macma4_10_g11980.1	Mam_NBS111	CC-NBS	CN		273	30.62	4.95	Nucleus
	112	Macma4_10_g28480.1	Mam_NBS112	CC-NBS-LRR-NBS-LRR	CNLNL		1079	122.76	7.53	Nucleus
	113	Macma4_10_g28490.1	Mam_NBS113	CC-NBS-LRR	CNL		1135	128.93	5.65	Nucleus
	114	Macma4_10_g33000.1	Mam_NBS114	CC-NBS-LRR	CNL		1114	127.24	7.04	Cell membrane
	115	Macma4_11_g07600.1	Mam_NBS115	CC-NBS-LRR	CNL		1034	116.97	6.55	Cell membrane
	116	Macma4_11_g18010.1	Mam_NBS116	CC-NBS-LRR	CNL		876	100.96	8.71	Endoplasmic reticulum
	117	Macma4_11_g18020.1	Mam_NBS117	CC-NBS-LRR	CNL		876	100.93	8.29	Endoplasmic reticulum
	118	Macma4_11_g24400.1	Mam_NBS118	CC-NBS-LRR	CNL		1013	112.92	5.58	Nucleus

## Sheet: Supplementary Table S2
	Supplementary Table S2. List of 70 cloned R genes from monocot and dicot plant species selected for phylogenetic analysis, adapted from Kourelis et al. [10].
	#	R gene	Sequence ID	Plant species	Plant lineage	Confers resistance to	Organism type
	1	3gG2	AAS49213	Glycine max	Dicot	Soybean mosaic virus	virus
	2	Bph14	ADB07392	Oryza sativa	Monocot	Nilaparvata lugens	insect
	3	Bs2	AAF09256	Capsicum chacoense	Dicot	Xanthomonas axonopodis	bacterium
	4	CaMi	ABE68835	Capsicum annuum	Dicot	Meloidogyne incognita	nematode
	5	Fom-2	AAS80152	Cucumis melo	Dicot	Fusarium oxysporum	fungus
	6	Gpa2	AAF04603	Solanum tuberosum	Dicot	Globodera pallida	nematode
	7	Hero	CAD29729	Lycopersicon esculentum	Dicot	Globodera rostochiensis	nematode
	8	I2	AAD27815	Lycopersicon esculentum	Dicot	Fusarium oxysporum	fungus
	9	L1	BAJ33561	Capsicum annuum	Dicot	Tobamovirus	virus
	10	Lr1	ABS29034	Triticum aestivum	Monocot	Puccinia triticina	fungus
	11	Lr21	ACO53397	Triticum aestivum	Monocot	Puccinia triticina	fungus
	12	Lr22a	ARO38245.1	Triticum aestivum	Monocot	Puccinia triticina	fungus
	13	Mi-1.2	AAC67238	Lycopersicon esculentum	Dicot	Meloidogyne incognita	nematode
	14	Mla1	AAG37356	Hordeum vulgare	Monocot	Blumeria graminis	fungus
	15	N'	BAM17521	Nicotiana sylvestris	Dicot	Tobacco mosaic virus (TMV)	virus
	16	Pb1	BAJ25849	Oryza sativa	Monocot	Magnaporthe oryzae	fungus
	17	Pi-ta	AAK00132	Oryza sativa	Monocot	Magnaporthe oryzae	fungus
	18	Pi2	ABC94599	Oryza sativa	Monocot	Magnaporthe oryzae	fungus
	19	Pi37	ABI94578	Oryza sativa	Monocot	Magnaporthe oryzae	fungus
	20	PigmR	APF29096	Oryza sativa	Monocot	Magnaporthe oryzae	fungus
	21	Pii	BAN59294	Oryza sativa	Monocot	Magnaporthe oryzae	fungus
	22	Pib	BAA76282	Oryza sativa	Monocot	Magnaporthe oryzae	fungus
	23	Pish	NP_001172592	Oryza sativa	Monocot	Magnaporthe oryzae	fungus
	24	Pit	BAH20862	Oryza sativa	Monocot	Magnaporthe oryzae	fungus
	25	Piz-t	ABC73398	Oryza sativa	Monocot	Magnaporthe oryzae	fungus
	26	Pm2	CZT14023.1	Triticum aestivum	Monocot	Blumeria graminis	fungus
	27	Pm3a	AAY21626	Triticum aestivum	Monocot	Blumeria graminis	fungus
	28	Pm3b	AAQ96158	Triticum aestivum	Monocot	Blumeria graminis	fungus
	29	Pm3c	ABB78077.1	Triticum aestivum	Monocot	Blumeria graminis	fungus
	30	Pm3d	AAY21627	Triticum aestivum	Monocot	Blumeria graminis	fungus
	31	Pm3e	ABB78078.1	Triticum aestivum	Monocot	Blumeria graminis	fungus
	32	Pm3f	AAZ23113	Triticum aestivum	Monocot	Blumeria graminis	fungus
	33	Pm3g	ABB78079.1	Triticum aestivum	Monocot	Blumeria graminis	fungus
	34	Pm3k	ABY58665.1	Triticum aestivum	Monocot	Blumeria graminis	fungus
	35	Prf	T07589	Lycopersicon esculentum	Dicot	Pseudomonas syringae	bacterium
	36	Pvr4	ANZ78204	Capsicum annuum	Dicot	Potato virus Y (PVY)	virus
	37	R1	AAL39063	Solanum demissum	Dicot	Phytophthora infestans	oomycete
	38	R2	ACU65456	Solanum demissum	Dicot	Phytophthora infestans	oomycete
	39	R3a	AAW48299	Solanum tuberosum	Dicot	Phytophthora infestans	oomycete
	40	R8	ANJ02805	Solanum demissum	Dicot	Phytophthora infestans	oomycete
	41	Rb	Q7XBQ9	Solanum bulbocastanum	Dicot	Phytophthora infestans	oomycete
	42	Rdg2a	ADK47521	Hordeum vulgare	Monocot	Pyrenophora graminea	fungus
	43	RGC2B	Q9ZSD1	Lactuca sativa	Dicot	Bremia lactucae	oomycete
	44	Rpg1-b	AAR19097	Glycine max	Dicot	Pseudomonas savastanoi	bacterium
	45	Rpg1r	AIC32313	Glycine max	Dicot	Pseudomonas syringae	bacterium
	46	Rpi-blb3	ACU65457	Solanum bulbocastanum	Dicot	Phytophthora infestans	oomycete
	47	Rpi-vnt1.1	ACJ66594	Solanum venturii	Dicot	Phytophthora infestans	oomycete
	48	Rpi1-D	AAD47197	Zea mays	Monocot	Puccinia sorghi	fungus
	49	RPM1	A57072	Arabidopsis thaliana	Dicot	Pseudomonas syringae	bacterium
	50	RPP13	T51186	Arabidopsis thaliana	Dicot	Hyaloperonospora arabidopsidis	oomycete
	51	Rpp4C4	AER13157	Phaseolus vulgaris	Dicot	Phakopsora pachyrhizi	fungus
	52	RPP7	AGT37271	Arabidopsis thaliana	Dicot	Hyaloperonospora arabidopsidis	oomycete
	53	RPP8	Q8W4J9.2	Arabidopsis thaliana	Dicot	Hyaloperonospora arabidopsidis	oomycete
	54	RPS2	Q42484.1	Arabidopsis thaliana	Dicot	Pseudomonas syringae	bacterium
	55	RSG3-301	AGI99538	Vigna unguiculata	Dicot	Striga gesnerioides	parasitic plant
	56	Rx	CAB50786	Solanum tuberosum	Dicot	Potato virus X (PVX)	virus
	57	Rxo1	AAX31149	Zea mays	Monocot	Burkholderia andropogonis	bacterium
	58	Sr22	CUM44200.1	Triticum aestivum	Monocot	Puccinia graminis	fungus
	59	Sr33	AGQ17384	Aegilops tauschii	Monocot	Puccinia graminis	fungus
	60	Sr35	AGP75918	Triticum monococcum	Monocot	Puccinia graminis	fungus
	61	Sr45	CUM44213.1	Triticum aestivum	Monocot	Puccinia graminis	fungus
	62	Sr50	ALO61074	Secale cereale	Monocot	Puccinia graminis	fungus
	63	Sw-5	AAG31013	Lycopersicon esculentum	Dicot	Tomato spotted wilt virus	virus
	64	TmMLA1	ADX06722	Triticum monococcum	Monocot	Blumeria graminis	fungus
	65	Tm-2	AAQ10735	Solanum lycopersicum	Dicot	Tobacco mosaic virus (TMV)	virus
	66	Tsw	AOR08328	Capsicum chinense	Dicot	Tomato spotted wilt virus	virus
	67	VAT	AIU36098	Cucumis melo	Dicot	Aphis gossypii	insect
	68	Xa1	T00020	Oryza sativa	Monocot	Xanthomonas oryzae	bacterium
	69	Yr10	AAG42168	Triticum aestivum	Monocot	Puccinia striiformis	fungus
	70	ZAR1	Q38834.2	Arabidopsis thaliana	Dicot	Pseudomonas syringae	bacterium

## Sheet: Supplementary Table S3
	Supplementary Table S3. Chromosomal distribution and physical position of NBS genes in M. acuminata ssp. malaccensis.
	Sequence ID	Gene name	Start position	End position	Chromosome ID
	Macma4_01_g04350.1	Mam_NBS01	2833323	2833862	chr01
	Macma4_01_g04360.1	Mam_NBS02	2834021	2836654	chr01
	Macma4_01_g04380.1	Mam_NBS03	2839514	2840725	chr01
	Macma4_01_g06520.1	Mam_NBS04	4637422	4640718	chr01
	Macma4_01_g06530.1	Mam_NBS05	4645329	4648942	chr01
	Macma4_01_g06540.1	Mam_NBS06	4659328	4662585	chr01
	Macma4_01_g07900.1	Mam_NBS07	5703011	5706187	chr01
	Macma4_01_g07910.1	Mam_NBS08	5715312	5718479	chr01
	Macma4_01_g27000.1	Mam_NBS09	40251152	40254808	chr01
	Macma4_02_g07090.1	Mam_NBS10	22042785	22045919	chr02
	Macma4_02_g14790.1	Mam_NBS11	26995591	26998671	chr02
	Macma4_03_g09360.1	Mam_NBS12	6800311	6804009	chr03
	Macma4_03_g10980.1	Mam_NBS13	8116901	8119928	chr03
	Macma4_03_g24770.1	Mam_NBS14	36566690	36600469	chr03
	Macma4_03_g24780.1	Mam_NBS15	36584997	36591991	chr03
	Macma4_03_g24800.1	Mam_NBS16	36603863	36606829	chr03
	Macma4_03_g24810.1	Mam_NBS17	36618842	36624055	chr03
	Macma4_03_g24830.1	Mam_NBS18	36628729	36632709	chr03
	Macma4_03_g24820.1	Mam_NBS19	36647673	36655097	chr03
	Macma4_03_g24850.1	Mam_NBS20	36666601	36671004	chr03
	Macma4_03_g24860.1	Mam_NBS21	36675288	36679691	chr03
	Macma4_03_g24870.1	Mam_NBS22	36685317	36687971	chr03
	Macma4_03_g24880.1	Mam_NBS23	36693101	36697411	chr03
	Macma4_03_g24890.1	Mam_NBS24	36701449	36706248	chr03
	Macma4_03_g24910.1	Mam_NBS25	36709939	36712971	chr03
	Macma4_03_g24920.1	Mam_NBS26	36717855	36722331	chr03
	Macma4_03_g24930.1	Mam_NBS27	36727372	36732130	chr03
	Macma4_03_g30440.1	Mam_NBS28	40651577	40654791	chr03
	Macma4_03_g30450.1	Mam_NBS29	40658895	40662095	chr03
	Macma4_03_g30460.1	Mam_NBS30	40665001	40666089	chr03
	Macma4_03_g30470.1	Mam_NBS31	40671392	40674580	chr03
	Macma4_03_g30480.1	Mam_NBS32	40678736	40679718	chr03
	Macma4_03_g30490.1	Mam_NBS33	40689131	40692432	chr03
	Macma4_03_g30500.1	Mam_NBS34	40695348	40698530	chr03
	Macma4_03_g30510.1	Mam_NBS35	40708886	40712089	chr03
	Macma4_03_g30530.1	Mam_NBS36	40715085	40718372	chr03
	Macma4_03_g30540.1	Mam_NBS37	40724718	40734438	chr03
	Macma4_03_g30560.1	Mam_NBS38	40748987	40752371	chr03
	Macma4_03_g30570.1	Mam_NBS39	40756435	40758461	chr03
	Macma4_03_g30580.1	Mam_NBS40	40770072	40773252	chr03
	Macma4_03_g30590.1	Mam_NBS41	40778386	40784286	chr03
	Macma4_03_g30840.1	Mam_NBS42	40943186	40946428	chr03
	Macma4_04_g34980.1	Mam_NBS43	40501659	40506106	chr04
	Macma4_04_g35000.1	Mam_NBS44	40512011	40516702	chr04
	Macma4_04_g35010.1	Mam_NBS45	40520677	40524033	chr04
	Macma4_04_g35020.1	Mam_NBS46	40531146	40531472	chr04
	Macma4_04_g37480.1	Mam_NBS47	41981646	41984589	chr04
	Macma4_04_g39870.1	Mam_NBS48	43328503	43331895	chr04
	Macma4_05_g04110.1	Mam_NBS49	3174167	3176853	chr05
	Macma4_05_g11860.1	Mam_NBS50	8428202	8431624	chr05
	Macma4_05_g12200.1	Mam_NBS51	8815769	8818399	chr05
	Macma4_06_g00260.1	Mam_NBS52	207610	210804	chr06
	Macma4_06_g00470.1	Mam_NBS53	379951	383154	chr06
	Macma4_06_g00610.1	Mam_NBS54	471102	474191	chr06
	Macma4_06_g10370.1	Mam_NBS55	7213092	7215890	chr06
	Macma4_06_g13090.1	Mam_NBS56	9081376	9084126	chr06
	Macma4_06_g21460.1	Mam_NBS57	15490764	15493976	chr06
	Macma4_06_g21640.1	Mam_NBS58	15715201	15718269	chr06
	Macma4_06_g25510.1	Mam_NBS59	30185934	30189605	chr06
	Macma4_06_g25530.1	Mam_NBS60	30195911	30198354	chr06
	Macma4_06_g32980.1	Mam_NBS61	37896187	37898505	chr06
	Macma4_06_g35300.1	Mam_NBS62	39565792	39569568	chr06
	Macma4_06_g35310.1	Mam_NBS63	39570460	39571674	chr06
	Macma4_06_g35330.1	Mam_NBS64	39580738	39584038	chr06
	Macma4_06_g38310.1	Mam_NBS65	41326096	41331655	chr06
	Macma4_06_g39450.1	Mam_NBS66	42143805	42146707	chr06
	Macma4_07_g08350.1	Mam_NBS67	6148505	6152740	chr07
	Macma4_07_g08620.1	Mam_NBS68	6339557	6355764	chr07
	Macma4_07_g08640.1	Mam_NBS69	6366943	6369585	chr07
	Macma4_07_g12780.1	Mam_NBS70	9601741	9603090	chr07
	Macma4_07_g22990.1	Mam_NBS71	33870033	33873924	chr07
	Macma4_07_g23000.1	Mam_NBS72	33887837	33891820	chr07
	Macma4_07_g23010.1	Mam_NBS73	33905136	33926827	chr07
	Macma4_07_g23030.1	Mam_NBS74	33938851	33942834	chr07
	Macma4_07_g23020.1	Mam_NBS75	33966284	33969919	chr07
	Macma4_07_g23050.1	Mam_NBS76	33982868	33985060	chr07
	Macma4_07_g23060.1	Mam_NBS77	33988098	33991994	chr07
	Macma4_07_g23080.1	Mam_NBS78	34007181	34009358	chr07
	Macma4_07_g24310.1	Mam_NBS79	34896716	34908749	chr07
	Macma4_08_g03500.1	Mam_NBS80	2589345	2592548	chr08
	Macma4_08_g22990.1	Mam_NBS81	42085747	42088674	chr08
	Macma4_08_g27330.1	Mam_NBS82	45345737	45348484	chr08
	Macma4_08_g32130.1	Mam_NBS83	48437157	48448978	chr08
	Macma4_09_g02500.1	Mam_NBS84	1823925	1826540	chr09
	Macma4_09_g02710.1	Mam_NBS85	1947242	1950253	chr09
	Macma4_09_g02770.1	Mam_NBS86	1974754	1982516	chr09
	Macma4_09_g02810.1	Mam_NBS87	1997089	2001114	chr09
	Macma4_09_g11770.1	Mam_NBS88	7987946	7994538	chr09
	Macma4_09_g12000.1	Mam_NBS89	8145689	8147023	chr09
	Macma4_09_g12040.1	Mam_NBS90	8163565	8166981	chr09
	Macma4_09_g13130.1	Mam_NBS91	8883334	8886105	chr09
	Macma4_09_g17650.1	Mam_NBS92	12797487	12801151	chr09
	Macma4_09_g17860.1	Mam_NBS93	13023553	13026816	chr09
	Macma4_09_g18920.1	Mam_NBS94	14391960	14397277	chr09
	Macma4_09_g18930.1	Mam_NBS95	14540546	14543404	chr09
	Macma4_09_g22240.1	Mam_NBS96	37048181	37051375	chr09
	Macma4_09_g24950.1	Mam_NBS97	41274120	41278180	chr09
	Macma4_09_g30350.1	Mam_NBS98	45603533	45606364	chr09
	Macma4_09_g30360.1	Mam_NBS99	45618866	45621718	chr09
	Macma4_10_g11830.1	Mam_NBS100	24960674	24964141	chr10
	Macma4_10_g11850.1	Mam_NBS101	24979949	24980731	chr10
	Macma4_10_g11860.1	Mam_NBS102	24983281	24985558	chr10
	Macma4_10_g11840.1	Mam_NBS103	24985245	24997027	chr10
	Macma4_10_g11890.1	Mam_NBS104	25021495	25024974	chr10
	Macma4_10_g11880.1	Mam_NBS105	25036921	25063947	chr10
	Macma4_10_g11900.1	Mam_NBS106	25084398	25087674	chr10
	Macma4_10_g11930.1	Mam_NBS107	25137438	25140668	chr10
	Macma4_10_g11940.1	Mam_NBS108	25143946	25144812	chr10
	Macma4_10_g11960.1	Mam_NBS109	25157711	25160983	chr10
	Macma4_10_g11970.1	Mam_NBS110	25179706	25182936	chr10
	Macma4_10_g11980.1	Mam_NBS111	25186431	25187323	chr10
	Macma4_10_g28480.1	Mam_NBS112	35941192	35948077	chr10
	Macma4_10_g28490.1	Mam_NBS113	35952767	35956726	chr10
	Macma4_10_g33000.1	Mam_NBS114	38690277	38693624	chr10
	Macma4_11_g07600.1	Mam_NBS115	5934603	5937871	chr11
	Macma4_11_g18010.1	Mam_NBS116	29099045	29103030	chr11
	Macma4_11_g18020.1	Mam_NBS117	29115014	29118999	chr11
	Macma4_11_g24400.1	Mam_NBS118	33438125	33441208	chr11

## Sheet: Supplementary Table S4
	Supplementary Table S4. List of 50 genes flanking MamRGA2 in Musa acuminata ssp. malaccensis.
	#	Sequence ID	Protein type	Ortholog in Cavendish	Function	Reference
	1	Macma4_03_g09120	conserved hypothetical protein	No	N/A	N/A
	2	Macma4_03_g09130	Carboxypeptidase	Yes	Modulates defense mechanisms against nematode infections and contributes to environmental stress adaptation.	[108]
	3	Macma4_03_g09140	[RNA-polymerase]-subunit kinase	Yes	Kinase subunit of the Mediator complex involved in developmental processes and survival signaling pathways in plants.	[109]
	4	Macma4_03_g09150	conserved hypothetical protein	Yes	N/A	N/A
	5	Macma4_03_g09160	conserved hypothetical protein	Yes	N/A	N/A
	6	Macma4_03_g09170	putative heavy metal-associated isoprenylated plant protein 32	Yes	Member of the HIPP family involved in bacterial infection responses, metal homeostasis, and regulation of pathogen susceptibility.	[110]
	7	Macma4_03_g09180	RING-type E3 ubiquitin transferase	Yes	E3 ligases (AtRDUF1/2) positively regulate plant immunity (PTI and SA-mediated), promoting PR1 expression and oxidative burst after PAMP recognition.	[111]
	8	Macma4_03_g09190	putative Adenylate isopentenyltransferase 5, chloroplastic	Yes	Chloroplastic IPT catalyzes the initial step in cytokinin biosynthesis; its expression is induced under abiotic stress and is associated with growth regulation and adaptation.	[112]
	9	Macma4_03_g09200	conserved hypothetical protein	Yes	N/A	N/A
	10	Macma4_03_g09210	Glutamine synthetase	Yes	Regulates glutamine biosynthesis, essential for nitrogen metabolism and defense, modulating mycorrhizal symbiosis and resistance to Verticillium.	[113]
	11	Macma4_03_g09220	TPM_phosphatase domain-containing protein	Yes	Involved in photosystem II repair under light stress.	[114]
	12	Macma4_03_g09230	Methyltransferase	Yes	Catalyzes H3K36 methylation at defense loci, activating genes (PDF1.2, ERF1, VSP2) in response to necrotrophic pathogens.	[77]
	13	Macma4_03_g09250	conserved hypothetical protein	Yes	N/A	N/A
	14	Macma4_03_g09240	RING-type domain-containing protein	Yes	Functions as an E3 ligase in responses to heat, cold, and pathogens, regulating degradation of immune regulators via ubiquitination.	[115]
	15	Macma4_03_g09260	conserved hypothetical protein	Yes	N/A	N/A
	16	Macma4_03_g09270	SBP-type domain-containing protein	Yes	SBP transcription factor that enhances tolerance to osmotic and salt stress by activating antioxidant and stress-responsive genes.	[116]
	17	Macma4_03_g09280	S-acyltransferase	Yes	Post-translational modification of immune proteins; regulates localization and stability of receptors such as FLS2 and CERK1 in defense pathways.	[117]
	18	Macma4_03_g09290	conserved hypothetical protein	Yes	N/A	N/A
	19	Macma4_03_g09300	conserved hypothetical protein	No	N/A	N/A
	20	Macma4_03_g09310	WAT1-related protein	Yes	Auxin transporter involved in susceptibility to vascular pathogens.	[74]
	21	Macma4_03_g09320	gamma carbonic anhydrase 1, mitochondrial	Yes	Cellular respiration and reproductive development in plants.	[118]
	22	Macma4_03_g09330	TFIIS N-terminal domain-containing protein	Yes	Facilitates transcription under heat stress by rescuing stalled RNA polymerase II, contributing to heat adaptation and reproductive development.	[119]
	23	Macma4_03_g09340	putative O-fucosyltransferase family protein	Yes	Modifies transcription factors through O-fucosylation, regulating JA, ABA, and GA signaling; involved in defense and sugar-dependent development.	[120]
	24	Macma4_03_g09350	NADH dehydrogenase [ubiquinone] 1 alpha subcomplex subunit 6	Yes	Subunit of mitochondrial complex I, essential for cellular respiration.	[121]
	25	Macma4_03_g09370	C2H2-type domain-containing protein	Yes	Regulates transcriptional networks under biotic and abiotic stress, including immunity and drought tolerance.	[122]
	26	Macma4_03_g09380	conserved hypothetical protein	Yes	N/A	N/A
	27	Macma4_03_g09390	VQ domain-containing protein	Yes	Transcriptional cofactor that modulates immune and abiotic stress responses by interacting with WRKY and MAPK pathways, regulating defense and antioxidant genes.	[123]
	28	Macma4_03_g09400	AMPKBI domain-containing protein	Yes	Regulatory β subunit of the SnRK1 complex; controls energy metabolism and participates in adaptation to abiotic stress such as salinity, drought, and darkness.	[124]
	29	Macma4_03_g09410	Calmodulin-2	Yes	Ca²⁺ sensor that regulates signaling cascades during biotic (pathogen and herbivore response) and abiotic stress.	[70]
	30	Macma4_03_g09420	Non-specific serine/threonine protein kinase	Yes	Participates in phosphorylation signaling pathways and in abiotic stress responses through regulation of reactive oxygen species (ROS).	[125]
	31	Macma4_03_g09430	PWWP domain-containing protein	Yes	Its mutation in rice enhances salinity tolerance by activating the SOS pathway and antioxidant genes, reducing cellular Na⁺ and H₂O₂ levels.	[126]
	32	Macma4_03_g09440	50S ribosomal protein 5 alpha, chloroplastic	Yes	Structural component of the 50S subunit of the chloroplastic ribosome, involved in protein translation in plastids and essential for protein biogenesis during plant development.	[127]
	33	Macma4_03_g09450	Protein kinase domain-containing protein	Yes	Ser/Thr RLCK-type kinase that transduces immune signals, activating ROS, MAPK, and hormone signaling cascades in response to pathogens.	[128]
	34	Macma4_03_g09460	CO₂-response secreted protease	Yes	CO₂-induced secreted protease that regulates stomatal development through activation of the EPF2 peptide, modulating stomatal density.	[129]
	35	Macma4_03_g09470	putative RINT1-like protein MAG2L	Yes	Involved in vesicular trafficking between the ER and Golgi apparatus, regulating auxin homeostasis and transport of proteins associated with development and adaptive responses.	[130]
	36	Macma4_03_g09480	putative Importin N-terminal domain-containing protein	No	Involved in nuclear import of effector proteins and defense factors, essential for pathogen immunity.	[75]
	37	Macma4_03_g09490	VQ domain-containing protein	Yes	Transcriptional cofactor that modulates immune and abiotic stress responses by interacting with WRKY and MAPK pathways, regulating defense and antioxidant genes.	[123]
	38	Macma4_03_g09500	conserved hypothetical protein	Yes	N/A	N/A
	39	Macma4_03_g09510	conserved hypothetical protein	Yes	N/A	N/A
	40	Macma4_03_g09520	ADP-ribosylation factor 2	Yes	Small GTPase involved in vesicular trafficking and in responses to biotic stress (powdery mildew and stripe rust) and abiotic stress (cold, heat, ABA, drought, and NaCl).	[131]
	41	Macma4_03_g09530	Ethylene-insensitive 3-like protein 1a	Yes	EIL transcription factor involved in regulation of ethylene-induced defense responses; induced under pathogen infection and abiotic stress conditions.	[79]
	42	Macma4_03_g09540	Transcription factor MYB60	Yes	Regulates stomatal opening by modulating oxylipin synthesis in guard cells; associated with water stress responses.	[132]
	43	Macma4_03_g09550	putative WUSCHEL-related homeobox 11	Yes	WOX11 activates antiviral immunity in meristem stem cells and participates in cell proliferation during bacterial infections.	[78]
	44	Macma4_03_g09560	Phospholipid-transporting ATPase	Yes	Flippase (P4-ATPase) involved in vesicular transport of toxins and pathogens, contributing to resistance against fungi and viruses.	[133]
	45	Macma4_03_g09570	putative transcription factor CSA	Yes	Regulates sugar metabolism and ABA signaling, promoting seed germination and seedling adaptation to abiotic stress.	[134]
	46	Macma4_03_g09580	Mediator of RNA polymerase II transcription subunit 27	Yes	Mediator complex subunit that transduces signals from transcription factors to RNA polymerase II, regulating growth, stress adaptation, and homeostasis.	[135]
	47	Macma4_03_g09590	60S ribosomal protein L24	Yes	Component of the 60S ribosomal subcomplex involved in protein synthesis during stress; differentially regulated under biotic and abiotic stress.	[136]
	48	Macma4_03_g09600	NAC domain-containing protein	Yes	NAC transcription factor that regulates defense pathways against pathogens (SA, JA, ET) and participates in responses to abiotic stress such as salinity and drought.	[80]
	49	Macma4_03_g09610	conserved hypothetical protein	No	N/A	N/A
	50	Macma4_03_g09620	conserved hypothetical protein	Yes	N/A	N/A

## Sheet: Supplementary Table S5
	Supplementary Table S5. Primers used for RT-qPCR analysis.
	Gene name	Forward primer (5’→3’)	Reverse primer (5’→3’)	Amplicon size (bp)
	MamRGA2	TCTGCAACACCTCACCTTCC	GCAAGTTTGCAGGCAGTACC	161
	MaDLO1	GAGAGCTTGGGACTTGAGAAG	CTGTGGGCATGGTGGATAG	93
	MaLOX1	CCCAACAGCGTGTCCATCTA	CTTTGCGTCCAAGCCACCAC	202
	Ma25S	ACATTGTCAGGTGGGGAGTT	CCTTTTGTTCCACACGAGATT	106
